# Supplementary material for: Identification and validation of reference genes for RT-qPCR normalization in wheat meiosis
Source: Sci Rep. 2020 Feb 17;10:2726. doi: 10.1038/s41598-020-59580-5 (PMC7026057; doi:10.1038/s41598-020-59580-5)
Supplement: Supplementary file 2 — Supplementary information. [file 41598_2020_59580_MOESM2_ESM.xlsx]

## Sheet: Hoja1
Identification and validation of reference genes for RT-qPCR normalization in wheat meiosis.
José Garrido1, Miguel Aguilar2, Pilar Prieto1*
1Plant Breeding Department, Institute for Sustainable Agriculture, Agencia Estatal Consejo Superior de Investigaciones Científicas (CSIC), Alameda del Obispo s/n, Apartado 4084, 14080 Córdoba, Spain.
2Área de Fisiología Vegetal. Universidad de Córdoba. Campus de Rabanales, edif. C4, 3ª planta. Córdoba, Spain.
* Correspondence:
pilar.prieto@ias.csic.es; Phone: +34 957499293; http://orcid.org/0000-0002-8160-808X

## Sheet: Table S1
Table S1. Primers used in this study
Gene/primer symbol	Oligo orientation	Primer sequences (5'-3')	Amplicon length (bp)	Efficiency (mean)
ACT-1	Forward	CCAAGGGCTGTTTTCCCTAG	140	1.94466
	Reverse	TGCTCAATCGGGTACTTGAG
GA3PD	Forward	GGGCCGCAAGCTTTAACATC	163	1.94648
	Reverse	GATGCAGCCTTCTCGGTTCT
GAPC	Forward	CGGGATTGCTCTGAACGACA	149	1.93783
	Reverse	CTCTGGGGCAAACCACTCTC
TEF1	Forward	TTCCCTTCGTCCCCATCTCT	164	1.936
	Reverse	GTAAACGTCCTGGAGGGGAA
TUBB3	Forward	GGAACCTTACAATGCTACACTT	121	1.92433
	Reverse	GGGTGTAGCAAGCTTCAGAG
14R2	Forward	CTGGACTCCCACCTTGTCCC	126	1.90039
	Reverse	AGCTGCTTCTTTCCTCTCAGC
PHS1	Forward	GCTGGTGGAAATTCGGTTGC	149	1.94369
	Reverse	ATGGCTTTGTCGAGCTTGGA
CPD	Forward	CGACTTCTTCTACCAGTGCGT	104	1.93791
	Reverse	GGGTTGATCTCTGAAACCCGA
SC	Forward	ATGCCATCGGGAACGACTAC	146	1.91667
	Reverse	CTTGTCTGTCAGGGCGTCTT
ADP-RF(m)	Forward	GACCACCATCCTCTACAAG	276	1.93579
	Reverse	AGCAGCACAGCATCAC
RLI(a)	Forward	TTGAGCAACTCATGGACCAG	84	1.91383
	Reverse	GCTTTCCAAGGCACAAACAT
CDC(a)	Forward	CAGCTGCTGACTGAGATGGA	77	1.93778
	Reverse	ATGTCTGGCCTGTTGGTAGC
TaRec8	Forward	AAAGCTCCACTTCGAGAGCC	167	1.92629
	Reverse	TCAGGATGGGTCCGTATGGT

## Sheet: Table S2
Table S2. Microarray expression data of the RGs used in this study. Kruskal-Wallis (K-W) all pairwise comparison test (alpha 0.05) were performed to determine significant differences among samples. Samples sharing a letter has no significant pairwise differences among the means. Samples are named according to the original work (Crismani et al., 2006): PM = premeiosis; LP = leptotene to pachytene;…
Gene/primer symbol	Description	IWGSC RefSeq ID	SwissProt	Probe Set ID	Transcript ID (Array Design)	UniGene ID	Fold change (PM as control)
							MAN	LP	DA	TT	T	IP
ACT-1	Actin	TraesCS1A02G020500 TraesCS1B02G024500 TraesCS1D02G020000	H2EQA3, Q6I6J8	Ta.1868.1.S1_x_at	Ta.1868.1	Ta.1868	1.42417	1.15778	1.3395	1.25816	0.963574	0.926275
			Q6I6J8, H2EQA3	Ta.1868.2.A1_a_at	Ta.1868.2	Ta.1868	1.63528	1.26551	1.38713	1.42045	1.02966	1.04287
			Q6I6J8, H2EQA3, H9NAU7, H9NAU8, H9NAU9, H9NAV0	Ta.1868.2.A1_at	Ta.1868.2	Ta.1868	2.84293	1.29219	1.35927	1.5115	1.14703	1.07257
			H2EQA3, Q6I6J8	Ta.1868.2.A1_x_at	Ta.1868.2	Ta.1868	1.89348	1.28414	1.35564	1.49049	1.11515	1.02554
			H2EQA3, Q6I6J8	Ta.1868.3.S1_a_at	Ta.1868.3	Ta.1868	1.36896	2.24673	1.21684	1.33053	1.11374	1.74322
						Mean	1.83296	1.44927	1.33168	1.40223	1.07383	1.1621
						SD	0.601081	0.449061	0.0664456	0.10719	0.0754402	0.329468
						K-W test	A	AB	AB	AB	B	B
GA3PD	Glyceraldehyde-3-phosphate dehydrogenase	TraesCS7A02G313100 TraesCS7B02G213300 TraesCS7D02G309500	C7C4X1	AFFX-Ta-gapdh-3_at	Ta.24781.1	Ta.16204	1.01447	0.977653	1.02781	1.10623	0.990205	0.854843
			C7C4X1	AFFX-Ta-gapdh-5_at	Ta.24781.1	Ta.16204	2.05315	1.17531	0.995515	1.10363	1.11003	1.11295
			C7C4X1	AFFX-Ta-gapdh-5_x_at	Ta.24781.1	Ta.16204	2.07172	1.27142	1.09816	1.11748	1.16913	1.38029
			C7C4X1	AFFX-Ta-gapdh-M_at	Ta.24781.1	Ta.16204	1.12625	1.12536	0.881401	1.05685	0.966854	1.1626
			C7C4X1	AFFX-Ta-gapdh-M_x_at	Ta.24781.1	Ta.16204	1.60223	1.07252	1.02795	1.03781	0.977401	1.00229
			C7C4X1	Ta.17013.1.S1_at	Ta.17013.1	Ta.16204	0.786373	1.05799	1.14363	1.3219	1.12897	1.2599
			C7C4X1	Ta.24781.1.S1_at	Ta.24781.1	Ta.16204	1.45089	1.29926	1.1934	1.30602	1.33504	1.10816
			C7C4X1	Ta.24977.1.S1_x_at	Ta.24977.1	Ta.16204	0.696381	1.0835	1.08069	1.1316	1.07618	0.891364
			C7C4X1	Ta.24977.2.S1_at	Ta.24977.2	Ta.16204	0.288526	1.00782	1.08199	1.04137	1.01856	0.839617
			C7C4X1	Ta.28672.1.S1_at	Ta.28672.1	Ta.16204	0.879586	1.01064	1.02276	1.09247	0.983765	0.914013
			C7C4X1	TaAffx.85652.1.S1_at	TaAffx.85652.1	Ta.16204	1.02696	1.09684	1.12414	1.08103	1.02091	0.940772
						Mean	1.1815	1.10712	1.06159	1.12695	1.07064	1.04244
						SD	0.560063	0.104451	0.0841128	0.0972812	0.111023	0.176849
						K-W test	A	A	A	A	A	A
GAPC	Glyceraldehyde-3-phosphate dehydrogenase	TraesCS6D02G196300 TraesCS6A02G213700 TraesCS6B02G243700	A7LI80, A5YVV3	TaAffx.73214.1.S1_at	TaAffx.73214.1	Ta.25560	0.669911	0.788664	0.860166	0.849088	0.874684	0.773778
			A7LI80, A5YVV3	TaAffx.111041.1.S1_at	TaAffx.111041.1	Ta.25560	0.956725	0.935368	1.00832	0.986764	0.900365	0.907343
						Mean	0.842051	0.7339	0.753546	0.76502	0.739178	0.725102
						SD	0.281382	0.43935	0.454352	0.459385	0.427703	0.381604
						K-W test	A	A	A	A	A	A
TEF1	Elongation factor 1 alpha-subunit	TraesCS4A02G107700 TraesCS4A02G107600 TraesCS4B02G196800 TraesCS4B02G196900 TraesCS4D02G197100 TraesCS4D02G197200	Q03033	Ta.659.1.S1_at	Ta.659.1	Ta.659	0.510497	1.1333	1.1093	0.975394	0.95107	0.879905
			Q03033	Ta.659.1.S1_x_at	Ta.659.1	Ta.659	0.485515	1.16176	1.10981	1.0723	0.977116	0.872243
			Q03033	Ta.659.2.S1_x_at	Ta.659.2	Ta.659	0.399663	1.13366	1.03967	1.04494	0.919679	0.808047
			Q03033	Ta.659.3.S1_x_at	Ta.659.3	Ta.659	0.456027	1.30821	1.19653	1.16433	1.05109	0.964027
			Q03033	Ta.659.4.S1_a_at	Ta.659.4	Ta.659	0.457856	1.04015	0.994584	0.940031	0.94363	0.766015
			Q03033	Ta.659.5.S1_at	Ta.659.5	Ta.659	0.33037	1.12633	1.07543	0.930909	0.890118	0.843401
			Q03033	Ta.659.7.A1_x_at	Ta.659.7	Ta.659	0.441708	1.03284	1.01485	0.925428	0.921386	0.768179
			Q03033	TaAffx.113078.1.S1_at	TaAffx.113078.1	Ta.659	1.22916	1.16995	1.00796	1.11112	1.06431	1.11126
			Q03033	TaAffx.113297.1.S1_at	TaAffx.113297.1	Ta.659	0.813088	0.95499	0.801602	0.926318	0.877866	0.891972
			Q03033	TaAffx.113297.2.S1_s_at	TaAffx.113297.2	Ta.659	1.7862	0.949758	1.07965	1.20513	1.12646	1.01429
			Q03033	TaAffx.113297.3.S1_at	TaAffx.113297.3	Ta.659	1.91741	1.44174	1.35677	1.30701	1.29288	1.12937
			Q03033	TaAffx.25026.1.S1_at	TaAffx.25026.1	Ta.659	1.48979	0.720882	0.96889	0.898446	0.749941	0.801519
			Q03033	TaAffx.25026.1.S1_x_at	TaAffx.25026.1	Ta.659	1.56788	1.17462	1.11403	1.0336	0.983339	1.21508
			Q03033	TaAffx.78289.1.S1_at	TaAffx.78289.1	Ta.659	1.02034	0.78161	0.82073	0.931467	0.82781	0.720714
			Q03033	TaAffx.8737.1.S1_at	TaAffx.8737.1	Ta.659	1.18039	0.887814	0.986835	1.10961	0.96002	0.887366
						Mean	0.939059	1.06784	1.04511	1.0384	0.969114	0.911559
						SD	0.554299	0.189672	0.136003	0.122161	0.129278	0.146848
						K-W test	A	A	A	A	A	A
TUBB3	Beta-tubulin 3	TraesCS6D02G130500 TraesCS6B02G169300 TraesCS6A02G192000LC	Q9ZRB0	Ta.26424.1.A1_at	Ta.26424.1	Ta.21803	1.41443	1.07354	1.0394	0.981466	0.82486	0.907841
			Q9ZRB0	Ta.5185.1.S1_at	Ta.5185.1	Ta.21803	1.00997	1.09153	0.965989	1.02588	0.977305	0.955204
			Q9ZRB0	TaAffx.12740.1.S1_at	TaAffx.12740.1	Ta.21803	0.772128	0.838097	0.890091	0.865038	0.695225	0.695731
			Q9ZRB0	TaAffx.32232.1.S1_at	TaAffx.32232.1	Ta.21803	1.02929	1.03161	1.11277	0.959086	1.0411	0.94405
			Q9ZRB0	TaAffx.50931.1.S1_at	TaAffx.50931.1	Ta.21803	6.64051	0.968613	0.967568	1.1235	0.923021	0.91929
						Mean	2.17327	1.00068	0.995163	0.990994	0.892303	0.884423
						SD	2.50785	0.102446	0.084321	0.0945353	0.135738	0.107161
						K-W test	A	A	A	A	A	A
14R2	14-3-3 protein	TraesCS4D02G046400 TraesCS4A02G268700 TraesCS4B02G045500	Q08G36, L0GED8	Ta.28350.1.S1_a_at	Ta.28350.1	Ta.54148	1.08589	1.09771	1.0817	1.02728	1.02964	0.886188
						Mean	1.08589	1.09771	1.0817	1.02728	1.02964	0.886188
						SD	n/a	n/a	n/a	n/a	n/a	n/a
						K-W test	n/a	n/a	n/a	n/a	n/a	n/a
PHS1	Poor homologous synapsis 1 protein	TraesCS7B02G132000 TraesCS7A02G233700 TraesCS7D02G233900	D2J2Y0	TaAffx.47591.1.A1_at	TaAffx.47591.1	Ta.16969	0.964456	1.01163	1.15029	1.08699	1.04988	1.00833
			n/a	Ta.16969.1.S1_at	Ta.16969.1	Ta.16969	0.3217	1.01839	0.871619	0.829435	0.746941	0.596685
						Mean	0.643078	1.01501	1.01095	0.95821	0.898412	0.802508
						SD	0.454497	0.0047801	0.197049	0.182115	0.214212	0.291078
						K-W test	A	A	A	A	A	A
CPD	Cyclic phosphodiesterase-like protein	TraesCS1B02G351000 TraesCS1A02G338500 TraesCS1D02G340700	P62809	Ta.18681.1.S1_x_at	Ta.18681.1	Ta.18681	1.66859	1.06236	1.12694	1.01699	0.918715	1.04243
			n/a	Ta.18681.2.S1_at	Ta.18681.2	Ta.18681	0.928644	0.962628	0.998705	0.951741	0.815662	0.798135
			n/a	Ta.18681.2.S1_x_at	Ta.18681.2	Ta.18681	1.00547	0.93616	0.989722	0.956527	0.816114	0.94584
						Mean	1.2009	0.98705	1.03846	0.975087	0.850164	0.9288
						SD	0.406846	0.0665506	0.0767609	0.0363703	0.0593676	0.123033
						K-W test	A	A	A	A	A	A
SC	Salt tolerant protein	TraesCS5B02G233800 TraesCS5D02G242500 TraesCS5A02G235400	Q1XA87	Ta.1248.1.S1_a_at	Ta.1248.1	Ta.1248	0.883996	0.848533	1.04532	0.890119	1.20083	0.892169
			Q1XA87	Ta.1248.1.S1_at	Ta.1248.1	Ta.1248	0.952547	0.867169	1.02703	0.947923	1.25216	1.06863
			Q1XA87	Ta.1248.1.S1_x_at	Ta.1248.1	Ta.1248	1.11106	0.926243	1.08577	0.864114	1.35089	1.20676
			n/a	Ta.1248.2.S1_at	Ta.1248.2	Ta.1248	1.02749	0.926209	1.00986	0.945595	1.06259	1.05892
						Mean	0.993774	0.892039	1.04199	0.911938	1.21662	1.05662
						SD	0.0977151	0.0402028	0.0325784	0.0415968	0.12009	0.128758
						K-W test	AB	AB	B	B	A	AB
ADP-RF(m)	ADP-ribosylation factor	TraesCS5A02G467400 TraesCS5B02G479100 TraesCS5D02G480200 TraesCS1D02G305900 TraesCS1A02G306200 TraesCS1B02G317000 TraesCS3D02G330500 TraesCS3A02G337300 TraesCS3B02G368600	Q5XUV1	Ta.23960.1.S1_at	Ta.23960.1	Ta.45379	1.23614	1.07583	1.05159	1.0346	1.03556	0.949735
			Q5XUV1	TaAffx.52254.2.S1_at	TaAffx.52254.2	Ta.45379	1.47527	0.980982	1.03821	0.96332	0.960168	0.784765
			n/a	Ta.11141.2.S1_s_at	Ta.11141.2	Ta.2291	1.49488	1.40186	1.28151	1.27978	1.18348	1.17189
			n/a	Ta.11141.3.S1_x_at	Ta.11141.3	Ta.2291	1.53577	1.33764	1.28681	1.32279	1.20067	1.09319
			n/a	Ta.11141.2.S1_a_at	Ta.11141.2	Ta.2291	2.20044	1.48902	1.4344	1.50465	1.29804	1.19538
			n/a	Ta.17314.1.S1_at	Ta.17314.1	Ta.55119	1.06456	0.788445	0.845961	0.911385	0.774397	0.829542
						Mean	1.50118	1.17896	1.15641	1.16942	1.07539	1.00408
						SD	0.38775	0.273254	0.215068	0.234656	0.191003	0.175621
						K-W test	A	A	A	A	A	A
RLI(a)	RNase L inhibitor-like protein	TraesCS4A02G143000 TraesCS4B02G160000 TraesCS4D02G159400	Q93YY0	Ta.2776.1.S1_at	Ta.2776.1	Ta.2776	0.380885	1.3294	1.01423	1.16194	0.964201	1.06069
			Q93YY0	Ta.20642.1.S1_at	Ta.20642.1	Ta.2776	0.853529	1.00348	0.952966	0.943082	0.943177	0.974212
						Mean	0.617207	1.16644	0.9836	1.05251	0.953689	1.01745
						SD	0.33421	0.230458	0.0433229	0.154753	0.014866	0.0611517
						K-W test	A	A	A	A	A	A
CDC(a)	Cell division control protein	TraesCS4D02G267800 TraesCS4B02G268400 TraesCS4A02G035700 TraesCS4D02G267600 TraesCS4B02G268200 TraesCS4A02G035500	n/a	n/a	n/a	Ta.54227	n/a	n/a	n/a	n/a	n/a	n/a
						Mean	n/a	n/a	n/a	n/a	n/a	n/a
						SD	n/a	n/a	n/a	n/a	n/a	n/a
						K-W test	n/a	n/a	n/a	n/a	n/a	n/a

## Sheet: Table S3
Table S3. Paralogous genes which can be simultaneously detected by the indicated primers. Ks: Synonymous substitution rate. Kn: Non-synonymous substitution rate. NA: values not provided by the SynMap2 analysis)
chr1	Gene 1	percent_id1	chr2	Gene 2	percent_id2	evalue	block_score	Ks	Kn
Tandem duplicates:
TEF1
4A	TraesCS4A02G107700	NA	4A	TraesCS4A02G107600	NA	NA	NA	NA	NA
4B	TraesCS4B02G196800	NA	4B	TraesCS4B02G196900	NA	NA	NA	NA	NA
4D	TraesCS4D02G197200	NA	4D	TraesCS4D02G197100	NA	NA	NA	NA	NA
CDC(a)
4A	TraesCS4A02G035700	NA	4A	TraesCS4A02G035500	NA	NA	NA	NA	NA
4B	TraesCS4B02G268400	NA	4B	TraesCS4B02G268200	NA	NA	NA	NA	NA
4D	TraesCS4D02G267800	NA	4D	TraesCS4D02G267600	NA	NA	NA	NA	NA
Segmental duplicates:
ADP-RF(m)
1A	TraesCS1A02G306200	90.36	3B	TraesCS3B02G368600	90.36	8.8e-145	1928	NA	NA
1A	TraesCS1A02G306200	91.85	3A	TraesCS3A02G337300	91.85	7.6e-221	1918	0.6538	0.0007
1A	TraesCS1A02G306200	91.33	3D	TraesCS3D02G330500	91.33	1.6e-218	1911	NA	NA
1B	TraesCS1B02G317000	90.74	3D	TraesCS3D02G330500	90.74	2.6e-214	1899	NA	NA
1B	TraesCS1B02G317000	89.57	3B	TraesCS3B02G368600	89.57	3.1e-141	1885	NA	NA
1B	TraesCS1B02G317000	91.3	3A	TraesCS3A02G337300	91.3	1e-217	1878	0.7994	0.0067
1D	TraesCS1D02G305900	90.96	3D	TraesCS3D02G330500	90.96	6.3e-205	1012	NA	NA
1D	TraesCS1D02G305900	89.9	3B	TraesCS3B02G368600	89.9	5.2e-141	1006	NA	NA
1D	TraesCS1D02G305900	91.48	3A	TraesCS3A02G337300	91.48	4.9e-207	999	0.6519	0.0007
5A	TraesCS5A02G142100	84.44	1A	TraesCS1A02G306200	84.44	3.8e-175	309	1.2373	0.039
5A	TraesCS5A02G142100	84.66	1B	TraesCS1B02G317000	84.66	7.6e-177	222	1.1983	0.039
5A	TraesCS5A02G142100	84.81	1D	TraesCS1D02G305900	84.81	2e-177	218	1.1493	0.0392
5B	TraesCS5B02G140900	84.84	1B	TraesCS1B02G317000	84.84	5.5e-178	219	1.169	0.0387
5B	TraesCS5B02G140900	85	1D	TraesCS1D02G305900	85	1.5e-178	218	1.1218	0.0389
5B	TraesCS5B02G140900	84.63	1A	TraesCS1A02G306200	84.63	2.8e-176	217	1.203	0.0387
5D	TraesCS5D02G150000	86.03	1B	TraesCS1B02G317000	86.03	1.7e-149	50	NA	NA
5D	TraesCS5D02G150000	86.03	1A	TraesCS1A02G306200	86.03	1.7e-149	230	NA	NA
5D	TraesCS5D02G150000	86.03	1D	TraesCS1D02G305900	86.03	1.7e-149	50	1.3602	0.1133
5A	TraesCS5A02G142100	84.44	3D	TraesCS3D02G330500	84.44	3.8e-175	247	NA	NA
5A	TraesCS5A02G142100	84.63	3A	TraesCS3A02G337300	84.63	2.8e-176	239	1.2836	0.0389
5A	TraesCS5A02G142100	84.22	3B	TraesCS3B02G368600	84.22	1.1e-119	236	NA	NA
5B	TraesCS5B02G140900	84.63	3D	TraesCS3D02G330500	84.63	2.8e-176	245	NA	NA
5B	TraesCS5B02G140900	84.81	3A	TraesCS3A02G337300	84.81	2e-177	238	1.2386	0.0386
5B	TraesCS5B02G140900	84.73	3B	TraesCS3B02G368600	84.73	1.1e-121	234	NA	NA
5D	TraesCS5D02G150000	85.59	3D	TraesCS3D02G330500	85.59	2e-147	50	NA	NA
5D	TraesCS5D02G150000	86.03	3A	TraesCS3A02G337300	86.03	1.7e-149	50	NA	NA
5D	TraesCS5D02G150000	86.82	3B	TraesCS3B02G368600	86.82	1.4e-99	50	NA	NA

## Sheet: Table S4
Table S4. Gene stability values calculated by the different algorithms in anthers during meiosis
Group	Rank	delta Cq		NormFinder		BestKeeper			geNorm		RefFinder weighed rank
		Gene	Av STDEV	Gene	Stability	Gene	SD [±Cq]	CV (%Cq)	Gene	Stability	Gene	Geomean
CS	1	RLI(a)	0.69	RLI(a)	0.142	CDC(a)	0.4	2.01	CPD	0.360226	RLI(a)	1.5
	2	CPD	0.76	ADP-RF(m)	0.332	ACT-1	0.42	1.79	RLI(a)	0.360226	CPD	2.06
	3	ADP-RF(m)	0.76	CPD	0.402	CPD	0.43	1.7	SC	0.419564	ADP-RF(m)	3.94
	4	SC	0.85	PHS1	0.551	SC	0.47	2.27	PHS1	0.471569	SC	4.12
	5	PHS1	0.86	14R2	0.559	RLI(a)	0.48	2.12	ADP-RF(m)	0.506368	CDC(a)	4.7
	6	14R2	0.89	SC	0.562	14R2	0.54	2.54	CDC(a)	0.56876	PHS1	5.14
	7	ACT-1	0.91	ACT-1	0.599	PHS1	0.58	2.36	14R2	0.630445	ACT-1	5.29
	8	TEF1	0.91	TEF1	0.601	ADP-RF(m)	0.6	3.19	ACT-1	0.667209	14R2	5.63
	9	CDC(a)	0.94	CDC(a)	0.682	GA3PD	0.68	3.43	TEF1	0.709555	TEF1	8.71
	10	GAPC	1.06	GAPC	0.815	TEF1	0.71	3.38	GAPC	0.764173	GAPC	10.24
	11	GA3PD	1.16	GA3PD	0.955	GAPC	0.92	4.73	GA3PD	0.819453	GA3PD	10.46
	12	TUBB3	1.19	TUBB3	0.978	TUBB3	0.95	4.17	TUBB3	0.869577	TUBB3	12
CSph1	1	TEF1	0.9	TEF1	0.547	SC	0.31	1.43	TUBB3	0.356837	TEF1	1.41
	2	CPD	0.9	CPD	0.562	CPD	0.37	1.54	TEF1	0.356837	CPD	2.38
	3	PHS1	0.96	GAPC	0.64	TEF1	0.48	2.59	PHS1	0.406416	SC	3.48
	4	GAPC	0.98	SC	0.644	14R2	0.48	2.76	CPD	0.441236	TUBB3	3.94
	5	TUBB3	1.01	RLI(a)	0.653	PHS1	0.49	2.11	14R2	0.512255	PHS1	4.05
	6	14R2	1.02	6	0.697	TUBB3	0.54	2.48	GAPC	0.571318	14R2	5.01
	7	SC	1.03	14R2	0.73	GAPC	0.67	3.89	SC	0.672484	GAPC	5.09
	8	RLI(a)	1.04	TUBB3	0.752	ACT-1	0.76	3.17	GA3PD	0.744284	RLI(a)	7.75
	9	GA3PD	1.11	GA3PD	0.793	GA3PD	0.77	4.07	RLI(a)	0.832595	GA3PD	8.74
	10	ACT-1	1.17	ACT-1	0.87	RLI(a)	0.85	3.58	ACT-1	0.909306	ACT-1	9.46
	11	ADP-RF(m)	1.41	ADP-RF(m)	1.22	CDC(a)	1.06	5.1	ADP-RF(m)	1.00836	ADP-RF(m)	11.24
	12	CDC(a)	1.44	CDC(a)	1.288	ADP-RF(m)	1.19	6.28	CDC(a)	1.08128	CDC(a)	11.74
Cappelli	1	ADP-RF(m)	0.63	ADP-RF(m)	0.178	CDC(a)	0.45	2.26	ADP-RF(m)	0.180063	ADP-RF(m)	1.41
	2	RLI(a)	0.64	RLI(a)	0.2	SC	0.77	3.64	RLI(a)	0.180063	RLI(a)	2.21
	3	GA3PD	0.71	GA3PD	0.368	ACT-1	0.78	3.51	GAPC	0.289045	CDC(a)	4.14
	4	CPD	0.78	GAPC	0.538	ADP-RF(m)	0.84	4.82	CPD	0.339223	GA3PD	4.58
	5	GAPC	0.78	CPD	0.547	14R2	0.89	4.8	SC	0.411269	GAPC	4.82
	6	14R2	0.8	14R2	0.581	RLI(a)	0.91	3.99	CDC(a)	0.494174	CPD	5.03
	7	CDC(a)	0.85	CDC(a)	0.652	GA3PD	0.94	5.21	GA3PD	0.561194	SC	5.33
	8	ACT-1	0.85	ACT-1	0.659	CPD	0.94	3.86	14R2	0.615204	14R2	6.16
	9	SC	0.86	SC	0.665	GAPC	1.04	6.19	ACT-1	0.646012	ACT-1	6.45
	10	TUBB3	0.91	TUBB3	0.68	TEF1	1.24	6.48	TUBB3	0.705536	TUBB3	10.24
	11	TEF1	1.04	TEF1	0.879	TUBB3	1.34	6.24	TEF1	0.764437	TEF1	10.74
	12	PHS1	1.21	PHS1	1.085	PHS1	1.57	6.64	PHS1	0.839002	PHS1	12
DES35	1	RLI(a)	0.65	RLI(a)	0.224	SC	0.5	2.16	ADP-RF(m)	0.290671	RLI(a)	1.62658
	2	ADP-RF(m)	0.68	ADP-RF(m)	0.333	CDC(a)	0.54	2.58	RLI(a)	0.290671	ADP-RF(m)	2.91295
	3	14R2	0.71	14R2	0.416	GAPC	0.76	4.41	GAPC	0.453	14R2	3.4641
	4	GA3PD	0.75	GAPC	0.444	14R2	0.77	3.69	14R2	0.554967	GAPC	3.4641
	5	GAPC	0.75	CPD	0.511	GA3PD	0.88	4.57	GA3PD	0.572845	GA3PD	5.23318
	6	CPD	0.77	GA3PD	0.515	ACT-1	0.9	3.73	ACT-1	0.597103	SC	6.45
	7	TUBB3	0.83	TUBB3	0.627	RLI(a)	0.95	3.89	TUBB3	0.630503	CPD	6.82
	8	ACT-1	0.85	ACT-1	0.665	CPD	0.99	3.82	TEF1	0.649436	CDC(a)	6.85
	9	TEF1	0.88	TEF1	0.706	ADP-RF(m)	1.12	5.82	CPD	0.681174	ACT-1	6.9282
	10	PHS1	0.92	PHS1	0.757	TEF1	1.2	6.01	PHS1	0.719908	TUBB3	8.01
	11	CDC(a)	0.93	CDC(a)	0.76	PHS1	1.24	5.05	CDC(a)	0.767611	TEF1	8.97
	12	SC	1.04	SC	0.913	TUBB3	1.36	6.11	SC	0.812074	PHS1	10.74
CS/CSph1	1	CPD	1.15	CPD	0.487	SC	0.51	2.4	PHS1	0.422348	CPD	1.32
	2	PHS1	1.23	PHS1	0.716	ACT-1	0.63	2.65	CPD	0.422348	PHS1	2.45
	3	TUBB3	1.32	TUBB3	0.817	CPD	0.77	3.14	TEF1	0.699884	TUBB3	4.05
	4	GA3PD	1.35	GA3PD	0.83	RLI(a)	0.8	3.47	GAPC	0.772413	SC	4.45
	5	ACT-1	1.38	GAPC	0.983	CDC(a)	0.81	3.97	TUBB3	0.832907	ACT-1	4.68
	6	GAPC	1.38	ACT-1	0.991	TUBB3	0.88	3.96	GA3PD	0.94477	GA3PD	5.09
	7	TEF1	1.39	SC	1.005	ADP-RF(m)	0.9	4.81	SC	1.10656	GAPC	5.89
	8	SC	1.39	TEF1	1.03	GA3PD	0.9	4.63	ACT-1	1.19534	TEF1	6.56
	9	ADP-RF(m)	1.42	ADP-RF(m)	1.037	PHS1	1.01	4.21	ADP-RF(m)	1.24636	RLI(a)	7.95
	10	RLI(a)	1.47	RLI(a)	1.2	GAPC	1.22	6.66	RLI(a)	1.27875	ADP-RF(m)	8.74
	11	CDC(a)	1.56	CDC(a)	1.306	TEF1	1.23	6.21	CDC(a)	1.30837	CDC(a)	9.03
	12	14R2	1.95	14R2	1.795	14R2	1.94	10.08	14R2	1.41589	14R2	12
Cappelli/DES35	1	RLI(a)	0.72	RLI(a)	0.267	CDC(a)	0.68	3.32	ACT-1	0.396923	RLI(a)	2.34
	2	ADP-RF(m)	0.75	ADP-RF(m)	0.348	SC	0.9	4.1	14R2	0.396923	GA3PD	3.22
	3	GA3PD	0.79	GA3PD	0.428	GAPC	0.94	5.54	GA3PD	0.4631	ADP-RF(m)	3.36
	4	CPD	0.83	CPD	0.519	GA3PD	1.07	5.75	ADP-RF(m)	0.595432	ACT-1	3.5
	5	ACT-1	0.92	CDC(a)	0.686	ACT-1	1.14	4.94	RLI(a)	0.601581	CDC(a)	3.81
	6	CDC(a)	0.93	ACT-1	0.695	RLI(a)	1.16	4.91	CPD	0.655587	14R2	4.74
	7	14R2	0.93	GAPC	0.71	CPD	1.17	4.68	CDC(a)	0.703547	CPD	5.09
	8	GAPC	0.96	14R2	0.714	ADP-RF(m)	1.23	6.7	SC	0.734591	GAPC	6.24
	9	TUBB3	0.97	TUBB3	0.746	14R2	1.26	6.41	GAPC	0.784611	SC	6.32
	10	SC	0.99	SC	0.801	TEF1	1.3	6.64	TUBB3	0.834289	TUBB3	9.72
	11	TEF1	1.05	TEF1	0.857	TUBB3	1.42	6.51	TEF1	0.872423	TEF1	10.74
	12	PHS1	1.12	PHS1	0.941	PHS1	1.56	6.48	PHS1	0.913731	PHS1	12
CS/Cappelli	1	ADP-RF(m)	0.85	ADP-RF(m)	0.209	CDC(a)	0.43	2.17	RLI(a)	0.503375	ADP-RF(m)	2.34
	2	CPD	0.92	CPD	0.493	SC	0.62	2.96	SC	0.503375	CPD	2.63
	3	ACT-1	0.99	ACT-1	0.595	RLI(a)	0.69	3.06	CPD	0.604129	RLI(a)	2.63
	4	RLI(a)	1.06	RLI(a)	0.783	CPD	0.78	3.18	CDC(a)	0.637336	CDC(a)	3.16
	5	CDC(a)	1.07	CDC(a)	0.791	ACT-1	0.84	3.68	ADP-RF(m)	0.696243	SC	4.03
	6	GA3PD	1.1	GA3PD	0.791	ADP-RF(m)	0.89	4.91	ACT-1	0.780919	ACT-1	4.05
	7	TEF1	1.11	TUBB3	0.809	GA3PD	1.2	6.32	PHS1	0.8641	GA3PD	7.09
	8	TUBB3	1.11	TEF1	0.813	TUBB3	1.31	5.92	TUBB3	0.930299	TUBB3	7.74
	9	PHS1	1.13	PHS1	0.83	PHS1	1.31	5.43	TEF1	0.979078	TEF1	8.43
	10	14R2	1.21	14R2	0.978	TEF1	1.33	6.63	GA3PD	1.01055	PHS1	8.45
	11	SC	1.22	GAPC	1.025	14R2	1.39	7.02	14R2	1.0503	14R2	10.49
	12	GAPC	1.26	SC	1.039	GAPC	1.46	8.09	GAPC	1.08537	GAPC	11.74
CSph1/DES35	1	RLI(a)	0.98	RLI(a)	0.478	GAPC	0.71	4.13	TEF1	0.646113	TEF1	2.3
	2	TEF1	1.05	TEF1	0.615	SC	0.72	3.22	TUBB3	0.646113	RLI(a)	2.34
	3	GA3PD	1.09	GA3PD	0.683	CDC(a)	0.79	3.78	GA3PD	0.790385	GA3PD	3.41
	4	TUBB3	1.1	PHS1	0.729	ACT-1	0.81	3.39	GAPC	0.812901	TUBB3	3.56
	5	PHS1	1.1	TUBB3	0.735	GA3PD	0.87	4.53	RLI(a)	0.860746	GAPC	3.87
	6	CPD	1.12	CPD	0.766	RLI(a)	0.93	3.86	PHS1	0.896112	SC	5.47
	7	GAPC	1.14	SC	0.782	TEF1	0.98	5.1	CPD	0.924843	PHS1	5.89
	8	SC	1.16	GAPC	0.791	TUBB3	0.99	4.52	SC	0.971427	CPD	7.26
	9	ACT-1	1.19	ACT-1	0.865	ADP-RF(m)	1.19	6.21	ACT-1	1.01208	ACT-1	7.35
	10	ADP-RF(m)	1.23	ADP-RF(m)	0.928	PHS1	1.2	5.05	ADP-RF(m)	1.04519	CDC(a)	7.95
	11	CDC(a)	1.33	CDC(a)	1.103	CPD	1.23	4.95	CDC(a)	1.08255	ADP-RF(m)	9.74
	12	14R2	1.67	14R2	1.508	14R2	1.75	9.21	14R2	1.17978	14R2	12
All genotypes	1	CPD	1.13	CPD	0.627	CDC(a)	0.74	3.64	ADP-RF(m)	0.744961	CPD	2.21
	2	GA3PD	1.18	GA3PD	0.719	SC	0.78	3.6	RLI(a)	0.744961	ADP-RF(m)	2.82
	3	ADP-RF(m)	1.19	ADP-RF(m)	0.777	ACT-1	0.89	3.82	CDC(a)	0.784898	GA3PD	3.6
	4	TUBB3	1.2	TUBB3	0.783	CPD	0.99	4.01	ACT-1	0.832843	RLI(a)	3.81
	5	PHS1	1.23	PHS1	0.829	RLI(a)	1.01	4.33	SC	0.900442	CDC(a)	3.95
	6	RLI(a)	1.24	ACT-1	0.871	GA3PD	1.02	5.38	CPD	0.991867	ACT-1	4.74
	7	ACT-1	1.25	RLI(a)	0.907	ADP-RF(m)	1.07	5.74	GA3PD	1.05509	SC	5.62
	8	TEF1	1.28	TEF1	0.938	GAPC	1.13	6.41	TUBB3	1.11237	TUBB3	5.83
	9	CDC(a)	1.32	CDC(a)	1.028	TUBB3	1.15	5.23	PHS1	1.14079	PHS1	6.89
	10	SC	1.34	SC	1.038	PHS1	1.28	5.36	TEF1	1.17854	TEF1	9.16
	11	GAPC	1.4	GAPC	1.086	TEF1	1.29	6.55	GAPC	1.21582	GAPC	10.16
	12	14R2	1.61	14R2	1.378	14R2	1.61	8.29	14R2	1.28163	14R2	12

## Sheet: Table S5
Table S5. Gene stability values calculated by the different algorithms in anthers during meiosis and somatic tissues
Group	Rank	delta Cq		NormFinder		BestKeeper			geNorm		RefFinder weighed rank
		Gene	Stability	Gene	Stability	Gene	SD [±Cq]	CV (%Cq)	Gene	Stability	Gene	Geomean
CS	1	RLI(a)	1	RLI(a)	0.337	CPD	0.73	2.9	SC	0.604465	RLI(a)	1.5
	2	SC	1.13	14R2	0.641	ADP-RF(m)	0.85	4.5	RLI(a)	0.604465	SC	2.55
	3	14R2	1.14	SC	0.654	14R2	0.97	4.49	ACT-1	0.723671	14R2	3.22
	4	ACT-1	1.22	ACT-1	0.858	PHS1	1.02	4.08	CDC(a)	0.761758	ACT-1	4.56
	5	TEF1	1.23	PHS1	0.885	RLI(a)	1.35	5.75	TEF1	0.798806	PHS1	5.57
	6	PHS1	1.24	TEF1	0.891	GA3PD	1.35	6.65	14R2	0.923829	CPD	6.04
	7	GA3PD	1.29	GA3PD	0.901	SC	1.35	6.22	GA3PD	1.01009	TEF1	6.37
	8	CDC(a)	1.34	GAPC	1.001	GAPC	1.45	7.41	PHS1	1.09048	ADP-RF(m)	6.69
	9	GAPC	1.35	CDC(a)	1.044	ACT-1	1.64	6.67	GAPC	1.14613	GA3PD	6.74
	10	ADP-RF(m)	1.4	ADP-RF(m)	1.118	CDC(a)	1.65	7.72	ADP-RF(m)	1.19366	CDC(a)	7.33
	11	CPD	1.45	CPD	1.236	TEF1	1.7	7.67	CPD	1.22668	GAPC	8.49
	12	TUBB3	1.51	TUBB3	1.298	TUBB3	2.06	8.62	TUBB3	1.27408	TUBB3	12
CSph1	1	SC	1.3	SC	0.492	CPD	0.9	3.7	CPD	0.461249	SC	1.57
	2	CPD	1.38	GAPC	0.696	SC	1	4.51	PHS1	0.461249	CPD	1.57
	3	ACT-1	1.39	CPD	0.793	ACT-1	1.09	4.45	SC	0.688079	PHS1	3.16
	4	GAPC	1.41	ACT-1	0.808	RLI(a)	1.09	4.54	ACT-1	0.875791	ACT-1	3.46
	5	PHS1	1.43	PHS1	0.843	PHS1	1.1	4.68	RLI(a)	0.933665	GAPC	4.74
	6	RLI(a)	1.55	CDC(a)	1.104	ADP-RF(m)	1.18	6.22	CDC(a)	1.02159	RLI(a)	5.89
	7	CDC(a)	1.58	GA3PD	1.177	CDC(a)	1.26	5.88	ADP-RF(m)	1.08818	CDC(a)	6.48
	8	GA3PD	1.65	RLI(a)	1.201	GA3PD	1.51	7.79	GAPC	1.15964	GA3PD	7.74
	9	ADP-RF(m)	1.83	ADP-RF(m)	1.565	GAPC	1.58	8.7	GA3PD	1.21652	ADP-RF(m)	8.13
	10	TUBB3	1.91	TUBB3	1.645	TUBB3	2.45	10.4	TUBB3	1.41141	TUBB3	10
	11	TEF1	2	14R2	1.774	14R2	2.54	13.25	TEF1	1.5418	TEF1	11
	12	14R2	2.01	TEF1	1.777	TEF1	2.56	12.46	14R2	1.62012	14R2	12
Cappelli	1	14R2	1.18	RLI(a)	0.378	SC	0.85	3.95	14R2	0.501153	14R2	1.78
	2	RLI(a)	1.2	14R2	0.444	CPD	0.98	4.02	ACT-1	0.501153	RLI(a)	2.51
	3	ACT-1	1.24	ACT-1	0.641	ADP-RF(m)	0.99	5.52	GA3PD	0.618646	ACT-1	2.71
	4	GA3PD	1.31	GAPC	0.809	RLI(a)	1.45	6.12	CDC(a)	0.715426	GA3PD	4.82
	5	CDC(a)	1.34	GA3PD	0.832	14R2	1.58	8.05	RLI(a)	0.787258	SC	5.33
	6	GAPC	1.35	CDC(a)	0.837	ACT-1	1.68	7.17	GAPC	0.847405	CDC(a)	5.38
	7	ADP-RF(m)	1.41	ADP-RF(m)	0.95	CDC(a)	1.69	8.04	TUBB3	0.919614	ADP-RF(m)	6.03
	8	TUBB3	1.51	TUBB3	1.163	PHS1	1.98	8.33	TEF1	1.03442	GAPC	6.16
	9	SC	1.61	SC	1.313	GA3PD	2	10.32	ADP-RF(m)	1.15828	CPD	6.85
	10	CPD	1.85	CPD	1.657	GAPC	2.01	11.06	SC	1.27409	TUBB3	8.38
	11	TEF1	1.91	TEF1	1.759	TUBB3	2.43	10.51	CPD	1.3876	TEF1	10.38
	12	PHS1	2.03	PHS1	1.784	TEF1	2.85	13.48	PHS1	1.4946	PHS1	10.84
DES35	1	14R2	1.08	RLI(a)	0.205	SC	0.57	2.52	14R2	0.472309	14R2	1.57
	2	RLI(a)	1.09	14R2	0.209	CDC(a)	1.1	5.11	GA3PD	0.472309	GA3PD	2.59
	3	GA3PD	1.16	GA3PD	0.433	14R2	1.11	5.27	ACT-1	0.531277	RLI(a)	2.63
	4	ACT-1	1.22	ACT-1	0.626	ADP-RF(m)	1.12	5.87	RLI(a)	0.611747	CDC(a)	4.16
	5	GAPC	1.26	CDC(a)	0.681	GA3PD	1.22	6.13	CDC(a)	0.714752	ACT-1	4.56
	6	CDC(a)	1.27	GAPC	0.685	RLI(a)	1.24	5.03	GAPC	0.768877	SC	5.2
	7	ADP-RF(m)	1.38	ADP-RF(m)	0.988	GAPC	1.27	7.06	ADP-RF(m)	0.902858	GAPC	5.96
	8	PHS1	1.43	PHS1	1.022	CPD	1.31	5.21	PHS1	0.979898	ADP-RF(m)	6.09
	9	SC	1.59	SC	1.297	ACT-1	1.41	5.77	SC	1.06183	PHS1	8.46
	10	CPD	1.88	CPD	1.736	PHS1	1.61	6.64	CPD	1.16355	CPD	9.46
	11	TEF1	1.95	TEF1	1.784	TUBB3	2.01	8.55	TEF1	1.3282	TEF1	11.24
	12	TUBB3	2.01	TUBB3	1.871	TEF1	2.07	9.74	TUBB3	1.44231	TUBB3	11.74
CS/CSph1	1	SC	1.42	SC	0.837	CPD	0.99	4.01	RLI(a)	0.783	SC	1.86
	2	ACT-1	1.42	ACT-1	0.865	ADP-RF(m)	1.02	5.37	ACT-1	0.783	ACT-1	2.21
	3	PHS1	1.46	PHS1	0.917	SC	1.2	5.46	CDC(a)	0.828	RLI(a)	3.25
	4	RLI(a)	1.49	GAPC	0.943	RLI(a)	1.28	5.39	SC	0.877	CPD	3.66
	5	GAPC	1.5	CPD	1.021	PHS1	1.28	5.28	ADP-RF(m)	1.068	PHS1	4.21
	6	CPD	1.51	GA3PD	1.031	ACT-1	1.35	5.53	CPD	1.203	ADP-RF(m)	5.33
	7	GA3PD	1.55	RLI(a)	1.048	CDC(a)	1.47	6.87	PHS1	1.248	CDC(a)	6.05
	8	CDC(a)	1.58	CDC(a)	1.144	GA3PD	1.51	7.59	GA3PD	1.3	GAPC	6.34
	9	ADP-RF(m)	1.74	ADP-RF(m)	1.392	GAPC	1.69	8.94	GAPC	1.335	GA3PD	7.2
	10	TEF1	1.81	TUBB3	1.465	14R2	2.11	10.33	TUBB3	1.457	TUBB3	10.72
	11	TUBB3	1.82	TEF1	1.476	TEF1	2.21	10.37	TEF1	1.534	TEF1	10.74
	12	14R2	1.95	14R2	1.643	TUBB3	2.25	9.47	14R2	1.604	14R2	11.47
Cappelli/DES35	1	RLI(a)	1.18	RLI(a)	0.32	SC	0.87	3.92	14R2	0.555	14R2	2.11
	2	14R2	1.23	14R2	0.542	ADP-RF(m)	1.16	6.29	ACT-1	0.555	RLI(a)	2.21
	3	ACT-1	1.26	ACT-1	0.636	CPD	1.18	4.76	GA3PD	0.676	ACT-1	2.91
	4	GA3PD	1.27	GA3PD	0.666	CDC(a)	1.4	6.58	RLI(a)	0.751	GA3PD	4.28
	5	CDC(a)	1.33	CDC(a)	0.754	14R2	1.44	7.07	CDC(a)	0.804	CDC(a)	4.73
	6	GAPC	1.41	GAPC	0.899	RLI(a)	1.45	5.99	GAPC	0.895	SC	4.76
	7	ADP-RF(m)	1.41	ADP-RF(m)	0.982	GA3PD	1.6	8.16	ADP-RF(m)	1.02	ADP-RF(m)	5.12
	8	SC	1.62	SC	1.316	ACT-1	1.61	6.74	SC	1.128	GAPC	6.64
	9	PHS1	1.76	PHS1	1.432	GAPC	1.64	9.11	PHS1	1.242	CPD	7.76
	10	TUBB3	1.78	TUBB3	1.541	PHS1	1.86	7.75	CPD	1.313	PHS1	9.24
	11	CPD	1.86	CPD	1.672	TUBB3	2.21	9.46	TUBB3	1.417	TUBB3	10.49
	12	TEF1	1.95	TEF1	1.775	TEF1	2.47	11.62	TEF1	1.506	TEF1	12
CS/Cappelli	1	RLI(a)	1.28	RLI(a)	0.693	CPD	0.92	3.71	RLI(a)	0.824	RLI(a)	1.41
	2	ACT-1	1.29	ACT-1	0.748	ADP-RF(m)	0.97	5.27	CDC(a)	0.824	ACT-1	3.03
	3	GA3PD	1.35	14R2	0.847	SC	1.06	4.88	ACT-1	0.922	CDC(a)	3.94
	4	14R2	1.37	GA3PD	0.849	RLI(a)	1.41	6	TUBB3	1.062	14R2	4.53
	5	CDC(a)	1.42	GAPC	0.952	14R2	1.51	7.3	TEF1	1.096	GA3PD	5.05
	6	GAPC	1.43	CDC(a)	0.983	PHS1	1.6	6.56	GA3PD	1.132	ADP-RF(m)	5.6
	7	ADP-RF(m)	1.44	ADP-RF(m)	1.021	ACT-1	1.64	6.84	14R2	1.186	CPD	6.17
	8	SC	1.49	SC	1.079	CDC(a)	1.66	7.84	GAPC	1.219	SC	6.45
	9	TUBB3	1.54	TUBB3	1.213	GA3PD	1.71	8.62	SC	1.301	GAPC	7
	10	TEF1	1.63	TEF1	1.372	GAPC	1.89	10.03	ADP-RF(m)	1.348	TUBB3	7.73
	11	CPD	1.7	PHS1	1.395	TUBB3	2.18	9.28	CPD	1.424	TEF1	8.8
	12	PHS1	1.7	CPD	1.438	TEF1	2.24	10.36	PHS1	1.47	PHS1	9.87
CSph1/DES35	1	ACT-1	1.39	ACT-1	0.757	SC	0.9	3.99	CPD	0.826	ACT-1	2.34
	2	RLI(a)	1.39	GAPC	0.791	ADP-RF(m)	1.15	6.06	PHS1	0.826	RLI(a)	3.13
	3	GAPC	1.43	RLI(a)	0.855	CDC(a)	1.18	5.48	SC	0.952	SC	3.35
	4	GA3PD	1.46	GA3PD	0.869	RLI(a)	1.19	4.91	RLI(a)	1.037	PHS1	3.87
	5	PHS1	1.47	PHS1	0.927	ACT-1	1.25	5.11	ADP-RF(m)	1.083	GAPC	4.56
	6	SC	1.48	CDC(a)	0.928	CPD	1.25	5.07	ACT-1	1.14	CPD	4.7
	7	CDC(a)	1.48	SC	0.962	GA3PD	1.38	7.05	CDC(a)	1.179	ADP-RF(m)	5.03
	8	ADP-RF(m)	1.65	ADP-RF(m)	1.308	GAPC	1.43	7.91	GA3PD	1.226	CDC(a)	5.45
	9	CPD	1.69	CPD	1.351	PHS1	1.49	6.23	GAPC	1.262	GA3PD	5.47
	10	14R2	1.86	14R2	1.46	14R2	2.04	10.15	14R2	1.394	14R2	10
	11	TEF1	2.01	TUBB3	1.757	TUBB3	2.23	9.48	TEF1	1.529	TEF1	11.49
	12	TUBB3	2.01	TEF1	1.759	TEF1	2.38	11.38	TUBB3	1.61	TUBB3	11.49
All genotypes	1	ACT-1	1.39	ACT-1	0.775	SC	1.05	4.78	CDC(a)	0.898337	ACT-1	1.57
	2	RLI(a)	1.41	RLI(a)	0.851	CPD	1.08	4.4	ACT-1	0.898337	RLI(a)	2.63
	3	GA3PD	1.45	GA3PD	0.86	ADP-RF(m)	1.09	5.83	RLI(a)	0.914113	CDC(a)	2.99
	4	CDC(a)	1.49	CDC(a)	0.962	RLI(a)	1.38	5.78	SC	1.08038	SC	3.46
	5	GAPC	1.52	GAPC	0.985	CDC(a)	1.44	6.73	ADP-RF(m)	1.15851	GA3PD	4.41
	6	SC	1.56	SC	1.11	ACT-1	1.49	6.14	GA3PD	1.22754	ADP-RF(m)	5.38
	7	ADP-RF(m)	1.61	PHS1	1.193	GA3PD	1.56	7.88	CPD	1.30957	CPD	6.12
	8	PHS1	1.63	ADP-RF(m)	1.204	PHS1	1.57	6.49	PHS1	1.34848	GAPC	6.71
	9	14R2	1.67	14R2	1.215	GAPC	1.74	9.45	GAPC	1.39112	PHS1	7.74
	10	CPD	1.72	CPD	1.383	14R2	1.78	8.74	14R2	1.45274	14R2	9.49
	11	TUBB3	1.82	TUBB3	1.496	TUBB3	2.21	9.37	TUBB3	1.53728	TUBB3	11
	12	TEF1	1.9	TEF1	1.621	TEF1	2.34	10.99	TEF1	1.59703	TEF1	12

## Sheet: Table S6
Table S6. Statistical grouping by Tukey HSD of CS anthers during meiosis and somatic tissues samples. Each sample name is followed by a number (2 to 7) indicating the number of reference genes used. Means sharing a letter are not significantly different
	Sample	dCq mean	Group
Pre-meiosis	PM 7	4.1723	A
	PM 6	4.7977	A
	PM 5	4.212	A
	PM 4	3.516	AB
	PM 3	3.326	AB
	PM 2	2.267	B
	Alpha	0.05
	Critical Q Value	4.751
	Standard Error for Comparison	0.5319
	Critical Value for Comparison	1.7869
Prophase I	PRO 7	4.5417	AB
	PRO 6	5.0483	A
	PRO 5	4.4623	AB
	PRO 4	4.1543	B
	PRO 3	3.9217	B
	PRO 2	2.963	C
	Alpha	0.05
	Critical Q Value	4.751
	Standard Error for Comparison	0.2074
	Critical Value for Comparison	0.6966
Telophase I-II	TT 7	4.0743	ABC
	TT 6	4.6747	A
	TT 5	4.1787	AB
	TT 4	3.7003	BC
	TT 3	3.4673	C
	TT 2	2.4563	D
	Alpha	0.05
	Critical Q Value	4.751
	Standard Error for Comparison	0.1995
	Critical Value for Comparison	0.6702
Immature pollen	IP 7	6.815	A
	IP 6	7.3773	A
	IP 5	7.0037	A
	IP 4	6.6063	A
	IP 3	6.3383	A
	IP 2	4.8857	B
	Alpha	0.05
	Critical Q Value	4.751
	Standard Error for Comparison	0.3516
	Critical Value for Comparison	1.1813
Leaf	L7	8.31	AB
	L6	8.4567	A
	L5	7.2763	ABC
	L4	6.4803	BCD
	L3	6.1363	CD
	L2	5.0767	D
	Alpha	0.05
	Critical Q Value	4.751
	Standard Error for Comparison	0.5457
	Critical Value for Comparison	1.8332
Root tip	R7	5.6877	A
	R6	6.04	A
	R5	5.471	AB
	R4	4.503	BC
	R3	4.0887	CD
	R2	3.431	D
	Alpha	0.05
	Critical Q Value	4.751
	Standard Error for Comparison	0.2983
	Critical Value for Comparison	1.0022

## Sheet: Suppl data 1
Supplementary Data 1. Raw Cq values used in this study in anthers during meiosis (PM, PRO, TT, IP) and somatic tissues (L, R). Replicate (biological) values shown are the average of two technicals
Genotype	Sample	Replicate	Actin	ADP-RF(m)	CDC(a)	RLI(a)	GA3PD	GAPC	TEF1	TUBB3	14R2	PHS1	CPD	SC	TaRec8
CS	PM	R1	24.9532	19.2994	21.8482	24.1066	20.3263	19.1427	21.8924	24.2372	22.6322	26.9585	26.8068	22.212	27.0626
		R2	25.0961	18.968	21.2555	24.3649	19.312	21.1908	21.7547	23.6647	22.9321	25.4198	26.4883	22.4023	27.2022
		R3	23.9215	19.0143	20.7744	23.5552	19.7924	19.1735	20.8254	22.1267	22.0138	25.8686	26.4196	22.9687	25.5285
	PRO	R1	24.3116	19.665	21.6764	24.2881	21.1775	20.4643	21.4214	22.8825	21.885	25.8934	26.3499	22.6099	27.5586
		R2	24.6146	20.2245	21.7083	24.4397	22.4852	20.5167	21.4874	23.0386	24.248	25.8525	26.2583	22.7801	27.4898
		R3	24.1248	17.9644	20.5528	22.6937	20.5071	18.3339	21.1752	22.6207	22.5815	23.6129	24.7623	21.2079	26.0656
	TT	R1	23.1869	19.3851	21.3709	24.5167	19.2936	20.2085	22.9771	24.8328	22.2226	25.6985	26.6583	22.2828	26.2022
		R2	24.3213	19.2465	20.9585	23.7007	20.8526	19.4949	22.601	23.9862	23.1972	25.6585	25.9675	21.9374	26.6932
		R3	24.2485	19.5575	20.7544	23.6515	21.0873	19.8547	21.5682	23.9294	22.7456	25.6736	26.2298	21.7943	26.2731
	IP	R1	24.8281	19.3004	20.2242	23.8893	21.4844	21.4092	22.6719	24.2459	22.3492	24.9977	25.5201	21.0245	28.7715
		R2	24.2904	21.1177	20.9322	24.9695	20.5788	22.2251	23.093	26.0203	23.3084	26.9065	27.1312	22.9662	29.6376
		R3	25.3043	20.9882	20.7205	25.1217	21.2421	21.9529	23.563	26.8774	24.0091	26.8879	26.8179	22.7065	30.4429
	L	R1	29.0202	20.9351	25.0758	27.8492	23.4921	21.9624	26.9414	29.7916	24.3252	27.7715	26.1714	27.3969	33.347
		R2	30.8889	21.3196	27.685	29.7347	24.9526	24.1	28.9383	31.6664	26.3815	28.2157	27.9326	27.8557	36.1605
		R3	31.552	21.7392	27.7347	30.3739	25.7483	24.7155	28.9887	31.7731	27.2802	28.7513	28.5889	27.2532	35.4152
	R	R1	24.344	19.5088	22.1299	23.8416	19.1919	17.225	21.3764	23.7479	21.7861	23.6757	23.8817	21.9048	27.231
		R2	26.0782	20.8266	23.4014	25.2497	19.4911	18.9186	23.6941	25.3466	23.298	25.1281	25.2597	23.0658	29.0592
		R3	24.7927	18.6176	23.3559	25.0037	19.3683	18.9811	23.0036	24.7071	23.3156	24.8918	25.4439	22.8634	28.652
CSph1	PM	R1	25.3401	22.1093	21.949	24.9848	18.6286	17.0697	18.9056	22.2936	19.3186	23.3809	24.4587	23.1672	22.4291
		R2	26.1569	21.314	23.6845	26.8166	18.8443	17.8913	19.0264	22.093	18.4479	23.0824	24.3968	23.1393	22.3931
		R3	25.0109	19.05	21.435	24.5804	18.6994	17.395	19.0205	22.6133	18.17	23.0274	24.2412	22.9122	22.3942
	PRO	R1	25.8853	21.2219	22.6141	26.3109	19.5368	17.4882	19.5119	22.9408	18.1961	24.08	24.6313	23.0257	23.7204
		R2	25.8281	19.4754	22.3905	25.7307	18.8873	17.4208	19.2632	22.9634	18.2627	23.9789	24.6852	23.026	23.5446
		R3	24.046	18.8934	21.6187	24.9252	18.8102	17.1593	19.2512	23.1943	18.0861	23.9436	24.7274	22.8698	23.654
	TT	R1	25.4073	21.3336	24.2371	26.6648	21.2354	19.4898	19.6947	22.864	18.1349	24.1585	24.9638	23.1778	24.1528
		R2	25.3372	19.5618	22.6781	25.9803	21.4941	18.5264	19.5744	23.1472	18.3443	24.1254	24.9387	23.234	23.7439
		R3	23.6254	17.9437	20.7004	23.9524	19.6472	18.1983	18.6351	22.2653	18.544	24.3134	25.1475	23.3861	24.1985
	IP	R1	24.3784	20.6113	21.6318	26.1981	20.3133	19.9808	20.9169	25.386	19.3411	26.0551	25.7268	22.6626	30.5884
		R2	24.3804	17.8334	19.3931	24.0787	20.0311	18.2869	20.2626	23.5058	19.4306	24.1691	25.0397	21.4594	27.4419
		R3	23.2906	18.5396	19.3925	24.2871	18.9205	18.412	20.2019	23.5422	19.6402	24.7977	25.9397	23.5648	26.9648
	L	R1	29.2567	22.5549	25.5259	27.9554	27.397	24.9496	28.7548	30.6443	26.9661	26.9519	28.1225	27.6557	35.0035
		R2	27.6821	20.465	25.4952	27.4023	22.3757	22.1856	28.1543	30.984	26.6111	27.8527	27.685	26.5715	36.7246
		R3	27.8295	21.1308	24.4932	27.2167	22.5841	23.1084	26.3398	30.6764	25.963	27.7781	27.6484	26.2902	37.9005
	R	R1	24.5541	19.391	22.3856	24.3259	18.3056	17.5236	22.6705	26.4194	23.5036	23.8469	24.5236	23.4659	29.0131
		R2	25.6807	18.9869	23.3934	24.6975	19.6576	19.4635	23.9519	27.1587	23.7345	23.9889	25.0004	23.8757	29.5728
		R3	24.3725	18.6285	22.3951	23.579	18.2845	18.2443	23.4872	26.9792	22.2155	23.5635	24.1945	22.9963	28.36
Cappelli	PM	R1	24.0211	17.9302	20.5219	23.4025	18.8902	16.3173	19.8913	22.083	20.8663	22.9107	24.2657	21.4862	22.282
		R2	22.4264	17.4243	20.5068	23.3905	17.5697	16.9112	18.4801	21.1087	18.9937	22.634	24.391	21.7335	22.8059
		R3	21.839	17.2022	20.0435	23.1044	17.365	16.5439	18.7705	21.3641	18.5756	22.5888	24.3689	21.932	22.2893
	PRO	R1	22.2298	18.4211	20.8081	24.4586	18.0791	18.2962	18.7727	22.071	19.1806	24.1579	25.9786	23.1598	23.3871
		R2	22.8661	18.7937	21.0899	24.8323	19.0678	18.2468	18.9486	22.1773	20.0089	24.178	26.0984	23.6126	23.5721
		R3	22.8752	17.1333	20.1676	23.0318	18.0473	16.1326	19.9008	21.804	19.4093	22.0042	23.9279	21.2629	21.888
	TT	R1	22.6678	17.5679	20.1907	23.5745	17.75	16.7493	19.0835	21.3463	19.065	23.9682	24.8485	22.0456	23.3757
		R2	22.5479	17.4406	19.9771	23.6151	17.9895	16.5814	19.3434	22.0322	19.0793	24.3424	24.9531	22.2614	23.3019
		R3	23.1215	18.4299	20.8057	24.6125	18.3791	17.479	20.2467	23.2664	19.7533	26.3672	26.2271	23.4556	25.0467
	IP	R1	24.0993	20.5227	21.4711	26.7029	20.4019	20.4078	22.738	25.3239	21.1181	28.5629	27.9433	23.9773	26.0809
		R2	24.6929	19.4163	21.4961	25.5506	20.9562	18.6815	23.7259	25.6853	21.8416	26.9552	26.182	23.3038	25.4638
		R3	24.8155	19.7186	21.3584	25.6047	20.1412	18.9429	21.6295	25.5155	21.7851	26.2029	26.1195	23.0986	25.3267
	L	R1	28.2283	20.8297	24.7379	27.9208	23.5694	23.764	28.1135	29.9557	24.2678	28.9732	26.6695	24.9853	35.1261
		R2	28.5427	20.6312	24.6409	27.9437	24.9701	23.3492	26.9602	28.3676	24.1682	27.8407	26.3806	24.4088	34.8313
		R3	30.2072	20.7375	27.8757	31.3758	25.8826	24.9041	30.2014	31.641	26.4271	26.9159	26.525	24.2168	33.9156
	R	R1	24.2787	18.5112	23.5955	25.1478	20.439	18.2173	23.814	25.9304	21.7476	22.1155	23.7359	21.9065	26.7901
		R2	24.5522	19.1559	23.6117	25.9008	21.3628	19.4154	24.3936	25.4158	22.1054	22.4749	24.6458	23.2409	27.3058
		R3	25.7469	18.7248	23.6783	25.1745	22.8367	21.0921	24.6032	25.7377	22.0423	22.3098	24.595	22.6716	27.4399
DES35	PM	R1	24.9023	18.6086	21.4445	24.5854	19.4003	16.7749	19.9162	21.6053	21.6658	22.4602	24.6243	23.5922	22.8019
		R2	23.7702	19.0149	21.7605	25.2553	18.8925	17.927	19.671	21.6709	21.0429	23.5142	25.5391	23.7608	23.9636
		R3	23.3022	18.3345	21.2786	24.0469	18.8271	16.4479	19.1625	21.4135	21.0837	23.4219	25.1551	23.4149	24.1432
	PRO	R1	24.4705	21.3303	23.7674	27.0238	19.4182	18.2224	20.2023	23.4083	22.0771	26.8237	28.1751	26.7299	26.9032
		R2	24.8573	18.9355	21.5667	25.3677	19.8393	17.0318	19.3919	22.323	22.3817	25.0643	26.6754	24.3354	25.6335
		R3	23.7474	19.1363	21.5573	25.3102	19.0397	17.2132	19.2909	21.9885	21.4363	25.6877	27.1572	24.4284	25.8281
	TT	R1	25.4839	21.6424	22.6687	27.3584	20.5461	18.9065	22.8897	25.2913	22.8228	26.8233	28.4021	24.526	27.9636
		R2	27.214	21.6879	22.8032	27.7478	22.0536	18.8094	23.0691	25.3316	23.8056	26.8187	28.2262	24.8489	28.1085
		R3	27.1225	21.2261	22.4214	27.3036	21.7775	18.7363	22.9744	25.1122	23.9083	27.066	28.3088	24.7412	27.8439
	IP	R1	25.9246	20.8343	22.1309	26.2935	21.0645	18.9909	21.1615	24.8783	23.4155	26.4049	27.4845	24.486	27.1537
		R2	25.0166	20.8246	21.5569	26.3343	20.4259	18.7958	21.1673	24.2764	22.7964	26.1429	27.5142	24.1311	26.7531
		R3	25.3607	21.0354	21.9428	26.961	20.5769	18.5519	21.404	24.7454	22.8709	26.3609	27.3002	24.1802	26.9136
	L	R1	29.8184	20.6209	27.0733	29.7097	23.9732	22.5627	27.3849	30.8893	25.9134	27.4058	26.1138	24.4112	34.028
		R2	28.1511	21.0318	24.8974	28.3399	23.6144	22.6576	27.6881	30.5245	25.2088	27.2677	26.259	24.7319	33.7171
		R3	27.5994	20.431	24.7683	27.9839	22.9034	22.5772	27.4309	31.5095	24.6202	27.3056	25.5763	24.6847	34.7964
	R	R1	24.4581	18.959	21.8119	25.0352	19.3944	18.154	23.0319	25.1784	21.8964	22.621	23.45	22.9751	26.6305
		R2	23.329	18.2098	21.5671	24.7399	20.201	17.7518	22.8192	24.2882	21.2035	22.9691	23.832	23.1839	26.3399
		R3	23.4223	18.304	21.7659	24.2894	20.0297	17.7028	23.1948	24.6381	21.0095	22.3115	23.9834	23.2126	26.2311
